# Supplementary material for: A Conserved Class II Type Thioester Domain-Containing Adhesin Is Required for Efficient Conjugation in Bacillus subtilis
Source: mBio. 2021 Mar 16;12(2):e00104-21. doi: 10.1128/mBio.00104-21 (PMC8092201; doi:10.1128/mBio.00104-21)
Supplement: TABLE S1 [file mBio.00104-21-st001.xlsx]

## Sheet: p34-nr-1e_75-1e_20.c75.psiblast
Table S1. Homologues of pLS20cat protein p34
accession number	description	bacterial species
WP_138826480.1	hypothetical protein	Bacillus altitudinis
HBU90649.1	hypothetical protein	Bacillus pumilus
ASB72308.1	uncharacterized protein S100333_04449	Bacillus subtilis subsp. subtilis
AMK74858.1	hypothetical protein AWV81_22060	Bacillus subtilis subsp. natto
WP_144514893.1	hypothetical protein	Bacillus pumilus
EDK0080532.1	hypothetical protein	Listeria monocytogenes
WP_081112801.1	hypothetical protein	Bacillus atrophaeus
EAE7850522.1	hypothetical protein	Listeria monocytogenes
WP_157012335.1	hypothetical protein	Listeria monocytogenes
WP_167797537.1	hypothetical protein	Listeria monocytogenes
EAC4910360.1	hypothetical protein	Listeria monocytogenes
WP_003725232.1	MULTISPECIES: hypothetical protein	Listeria
EAC3588372.1	hypothetical protein	Listeria monocytogenes
EAC7249477.1	hypothetical protein	Listeria monocytogenes
EAE8113212.1	hypothetical protein	Listeria monocytogenes
EAC5699128.1	hypothetical protein	Listeria monocytogenes
WP_113754977.1	MucBP domain-containing protein	Bacillus pumilus
EAC2976634.1	hypothetical protein	Listeria monocytogenes
WP_120137420.1	hypothetical protein	Listeria monocytogenes
WP_081106426.1	hypothetical protein	Bacillus pumilus
MCO05550.1	hypothetical protein	Listeria monocytogenes
EAE7799118.1	hypothetical protein	Listeria monocytogenes
EAF8653382.1	hypothetical protein	Listeria monocytogenes
WP_065097444.1	MucBP domain-containing protein	Bacillus pumilus
WP_031659825.1	hypothetical protein	Listeria monocytogenes
WP_082188812.1	MULTISPECIES: hypothetical protein	Bacillus amyloliquefaciens group
EAF1904688.1	hypothetical protein	Listeria monocytogenes
WP_087977336.1	MucBP domain-containing protein	Bacillus safensis
EBD1406529.1	hypothetical protein	Listeria monocytogenes
WP_058831718.1	hypothetical protein	Listeria monocytogenes
WP_144487128.1	hypothetical protein	Bacillus pumilus
EAE8116657.1	hypothetical protein	Listeria monocytogenes
AMM99372.1	hypothetical protein UP12_02725	Bacillus pumilus
KXZ13300.1	hypothetical protein AXI57_16220	Bacillus atrophaeus
WP_081277118.1	hypothetical protein	Bacillus pumilus
WP_050805672.1	hypothetical protein	Bacillus altitudinis
WP_056767840.1	MucBP domain-containing protein	Bacillus sp. Root920
EAF6681733.1	hypothetical protein	Listeria monocytogenes
WP_106032841.1	hypothetical protein	Bacillus pumilus
WP_110487769.1	hypothetical protein	Bacillus altitudinis
WP_069027830.1	hypothetical protein	Listeria monocytogenes
WP_080773017.1	MucBP domain-containing protein	Bacillus pumilus
WP_144471437.1	hypothetical protein	Bacillus pumilus
WP_151292969.1	hypothetical protein	Bacillus amyloliquefaciens
WP_088272629.1	MULTISPECIES: Cys-Gln thioester bond-forming surface protein	Bacillus
WP_041115304.1	MucBP domain-containing protein	Bacillus safensis
WP_075611194.1	hypothetical protein	Bacillus safensis
KIL25110.1	hypothetical protein B4134_0526	Bacillus safensis
WP_117729869.1	hypothetical protein	Bacillus pumilus
WP_102135383.1	hypothetical protein	Listeria monocytogenes
ADB69800.1	hypothetical protein LM5578_p32	Listeria monocytogenes 08-5578
HAC0112796.1	hypothetical protein	Listeria monocytogenes
WP_141237707.1	Cys-Gln thioester bond-forming surface protein	Bacillus sp. X2(2017)
WP_144473942.1	hypothetical protein	Bacillus pumilus
KDN91410.1	hypothetical protein EF87_18775	Bacillus amyloliquefaciens
QFC18600.1	hypothetical protein pLM1686_00043	Listeria monocytogenes
EAA0353987.1	hypothetical protein	Listeria monocytogenes
OBS86784.1	hypothetical protein BAY68_16630	Bacillus pumilus
WP_128748559.1	hypothetical protein	Bacillus glycinifermentans
WP_012009103.1	hypothetical protein	Bacillus pumilus
WP_157009500.1	hypothetical protein	Listeria monocytogenes
WP_139020873.1	Cys-Gln thioester bond-forming surface protein	Bacillus subtilis
WP_031672440.1	hypothetical protein	Listeria monocytogenes
EAH0379352.1	hypothetical protein	Listeria monocytogenes
EAE3700722.1	hypothetical protein	Listeria monocytogenes
WP_150883139.1	hypothetical protein	Listeria monocytogenes
PAO69907.1	hypothetical protein CIK44_04100	Bacillus sp. X2(2017)
WP_081112690.1	hypothetical protein	Bacillus licheniformis
EAF0873549.1	hypothetical protein	Listeria monocytogenes
WP_106031455.1	hypothetical protein	Bacillus sp. NMCC4
EAG2155453.1	hypothetical protein	Listeria monocytogenes
WP_073980123.1	MucBP domain-containing protein	Bacillus pumilus
WP_148942768.1	MucBP domain-containing protein	Bacillus altitudinis
WP_060698381.1	MucBP domain-containing protein	Bacillus australimaris
WP_031647249.1	hypothetical protein	Listeria monocytogenes
WP_161985382.1	hypothetical protein	Bacillus pumilus
WP_003759274.1	hypothetical protein	Listeria grayi
EAD8129273.1	hypothetical protein	Listeria monocytogenes
WP_025370673.1	hypothetical protein	Listeria monocytogenes
EAG7196259.1	hypothetical protein	Listeria monocytogenes
WP_075612422.1	hypothetical protein	Bacillus safensis
EED2375441.1	hypothetical protein	Listeria monocytogenes
WP_115998416.1	hypothetical protein	Bacillus amyloliquefaciens
ECJ8521870.1	hypothetical protein	Listeria monocytogenes
WP_077316142.1	hypothetical protein	Listeria monocytogenes
WP_106072501.1	hypothetical protein	Bacillus sp. GBSW2
OJT66849.1	hypothetical protein BFP46_22590	Bacillus licheniformis
CUB18125.1	hypothetical protein BN2127_JRS2_02466	Bacillus subtilis
WP_101677116.1	hypothetical protein	Bacillus safensis
WP_073461455.1	hypothetical protein	Bacillus licheniformis
HAA8360506.1	hypothetical protein	Listeria monocytogenes
WP_013603195.1	Cys-Gln thioester bond-forming surface protein	Bacillus subtilis
WP_127687415.1	hypothetical protein	Bacillus pumilus
WP_144667778.1	hypothetical protein	Bacillus altitudinis
WP_144482214.1	hypothetical protein	Bacillus pumilus
WP_080770832.1	hypothetical protein	Bacillus altitudinis
WP_097515334.1	Cys-Gln thioester bond-forming surface protein	Listeria monocytogenes
WP_129134537.1	hypothetical protein	Bacillus subtilis
WP_073415223.1	MucBP domain-containing protein	Bacillus altitudinis
WP_045035175.1	hypothetical protein	Bacillus altitudinis
WP_144514725.1	hypothetical protein	Bacillus pumilus
HAC1995305.1	hypothetical protein	Listeria monocytogenes
WP_158175370.1	Cys-Gln thioester bond-forming surface protein	Bacillus sp. THG-D6.12
EAC3779020.1	hypothetical protein	Listeria monocytogenes
WP_082022846.1	hypothetical protein	Bacillus sp. MSP13
EAC2557522.1	hypothetical protein	Listeria monocytogenes
WP_121592078.1	hypothetical protein	Bacillus subtilis
EAC4520848.1	hypothetical protein	Listeria monocytogenes
HAB9414798.1	hypothetical protein	Listeria monocytogenes
WP_144472526.1	hypothetical protein	Bacillus pumilus
PTY92329.1	hypothetical protein B5V90_03475	Bacillus sporothermodurans
WP_150887651.1	hypothetical protein	Paraclostridium bifermentans
WP_133174938.1	hypothetical protein	Bacillus sporothermodurans
WP_021430681.1	hypothetical protein	Paraclostridium bifermentans
WP_061573704.1	MucBP domain-containing protein	Bacillus amyloliquefaciens
WP_163189900.1	MucBP domain-containing protein	Bacillus subtilis
WP_165379317.1	hypothetical protein	Bacillus altitudinis
WP_106067404.1	hypothetical protein	Bacillus pumilus
WP_057553341.1	hypothetical protein	Paeniclostridium sordellii
WP_147548132.1	hypothetical protein	Clostridiaceae bacterium
WP_047947287.1	hypothetical protein	Bacillus altitudinis
WP_144526219.1	hypothetical protein	Bacillus pumilus
WP_069027451.1	hypothetical protein, partial	Listeria monocytogenes
WP_144493000.1	hypothetical protein	Bacillus pumilus
CUB24389.1	hypothetical protein BN2127_JRS3_03810	Bacillus pumilus
WP_095357108.1	MucBP domain-containing protein	Bacillus safensis
WP_122630953.1	hypothetical protein	Bacillus pumilus
WP_144500374.1	hypothetical protein	Bacillus pumilus
WP_126741995.1	MucBP domain-containing protein	Bacillus pumilus
WP_105928598.1	hypothetical protein	Bacillus sp. LLTC93
WP_154066709.1	hypothetical protein	Bacillus velezensis
WP_021434431.1	hypothetical protein	Paraclostridium bifermentans
WP_110925945.1	hypothetical protein	Bacillus massiliglaciei
WP_121606007.1	hypothetical protein	Virgibacillus sp. Bac332
KIL24028.1	hypothetical protein B4133_0541	Bacillus altitudinis
WP_144495547.1	hypothetical protein	Bacillus pumilus
WP_144514856.1	hypothetical protein	Bacillus pumilus
EAF2515953.1	hypothetical protein	Listeria monocytogenes
WP_144497043.1	hypothetical protein	Bacillus pumilus
WP_144487944.1	hypothetical protein	Bacillus pumilus
AQS42505.1	hypothetical protein BVH55_00260	Bacillus velezensis
WP_106031809.1	hypothetical protein	Bacillus sp. NMCC4
WP_144481695.1	hypothetical protein	Bacillus pumilus
WP_069479670.1	hypothetical protein	Bacillus subtilis
WP_075623813.1	hypothetical protein	Bacillus safensis
EAC7122794.1	hypothetical protein	Listeria monocytogenes
ECQ7296162.1	hypothetical protein	Listeria monocytogenes
WP_066226338.1	MucBP domain-containing protein	Bacillus sporothermodurans
EAF2404903.1	hypothetical protein	Listeria monocytogenes
EAC6105751.1	hypothetical protein	Listeria monocytogenes
KYC76843.1	hypothetical protein B4092_4896	Bacillus licheniformis
WP_052127320.1	MucBP domain-containing protein	Pontibacillus litoralis
EAA0242934.1	hypothetical protein	Listeria monocytogenes
WP_153578922.1	fusion protein (includes pXO2-28-29-30)	Bacillus thuringiensis
PHA25501.1	fusion protein (includes pXO2-28-29-30)	Bacillus cereus
WP_098625648.1	fusion protein (includes pXO2-28-29-30)	Bacillus wiedmannii
PGK67967.1	fusion protein (includes pXO2-28-29-30)	Bacillus thuringiensis
WP_016083838.1	hypothetical protein	Bacillus cereus
ARX70108.1	fusion protein (includes pXO2-28-29-30)	Bacillus thuringiensis
WP_143880543.1	fusion protein (includes pXO2-28-29-30)	Bacillus sp. BD59S
PCC77332.1	fusion protein (includes pXO2-28-29-30)	Bacillus cereus
WP_142338064.1	fusion protein (includes pXO2-28-29-30)	Bacillus thuringiensis
WP_000264318.1	MULTISPECIES: hypothetical protein	Bacillus cereus group
WP_153043826.1	fusion protein (includes pXO2-28-29-30)	Bacillus thuringiensis
WP_142303215.1	fusion protein (includes pXO2-28-29-30)	Bacillus cereus
WP_153602954.1	fusion protein (includes pXO2-28-29-30)	Bacillus thuringiensis
EOP78025.1	hypothetical protein IGM_06729	Bacillus cereus HuB4-4
SEO07678.1	hypothetical protein SAMN04489762_3428	Terribacillus saccharophilus
WP_098819173.1	fusion protein (includes pXO2-28-29-30)	Bacillus thuringiensis
WP_098364382.1	fusion protein (includes pXO2-28-29-30)	Bacillus cereus
WP_168411003.1	fusion protein (includes pXO2-28-29-30)	Bacillus cereus
WP_033669873.1	hypothetical protein	Bacillus cereus
WP_098256000.1	fusion protein (includes pXO2-28-29-30)	Bacillus thuringiensis
WP_098518477.1	fusion protein (includes pXO2-28-29-30)	Bacillus cereus
WP_075395835.1	MULTISPECIES: fusion protein (includes pXO2-28-29-30)	Bacillus
EFC9015997.1	hypothetical protein	Listeria monocytogenes
WP_048563907.1	hypothetical protein	Bacillus cereus
WP_098828511.1	fusion protein (includes pXO2-28-29-30)	Bacillus thuringiensis
WP_098648277.1	fusion protein (includes pXO2-28-29-30)	Bacillus thuringiensis
WP_000264983.1	hypothetical protein	Bacillus cereus
WP_098943513.1	fusion protein (includes pXO2-28-29-30)	Bacillus thuringiensis
WP_149150193.1	MULTISPECIES: fusion protein (includes pXO2-28-29-30)	Bacillus cereus group
WP_098570238.1	fusion protein (includes pXO2-28-29-30)	Bacillus thuringiensis
WP_089172413.1	fusion protein (includes pXO2-28-29-30)	Bacillus cereus
WP_139193237.1	hypothetical protein	Terribacillus saccharophilus
WP_003299170.1	hypothetical protein	Bacillus thuringiensis
WP_001996357.1	hypothetical protein	Bacillus cereus
WP_002198602.1	hypothetical protein	Bacillus cereus
WP_097822009.1	fusion protein (includes pXO2-28-29-30)	Bacillus thuringiensis
WP_140972380.1	fusion protein (includes pXO2-28-29-30)	Bacillus bacterium
WP_147788132.1	fusion protein (includes pXO2-28-29-30)	Bacillus sp. AY18-3
WP_098567570.1	fusion protein (includes pXO2-28-29-30)	Bacillus cereus
AJI09072.1	putative fusion protein	Bacillus cereus 03BB108
AJG73772.1	hypothetical protein BF38_6271	Bacillus thuringiensis
WP_098349101.1	fusion protein (includes pXO2-28-29-30)	Bacillus cereus
EAC7341780.1	hypothetical protein	Listeria monocytogenes
WP_159365270.1	fusion protein (includes pXO2-28-29-30)	Bacillus sp. A260
WP_144609073.1	fusion protein (includes pXO2-28-29-30)	Bacillus cereus
WP_042596260.1	hypothetical protein	Bacillus thuringiensis
WP_098292637.1	fusion protein (includes pXO2-28-29-30)	Bacillus cereus
OWT48448.1	fusion protein (includes pXO2-28-29-30)	Bacillus sp. K2I17
AZJ24371.1	fusion protein (includes pXO2-28-29-30)	Bacillus wiedmannii bv. thuringiensis
WP_101356203.1	hypothetical protein	Bacillus camelliae
WP_061664824.1	hypothetical protein	Bacillus cereus
WP_011244841.1	fusion protein (includes pXO2-28-29-30)	Bacillus thuringiensis
WP_050552739.1	hypothetical protein	Bacillus cereus
WP_044129296.1	MULTISPECIES: hypothetical protein	Bacillus
KIP23091.1	hypothetical protein BG10_1768	Bacillus thuringiensis serovar morrisoni
WP_158175698.1	hypothetical protein	Bacillus sp. THG-D6.12
EAG2030288.1	hypothetical protein	Listeria monocytogenes
WP_142293562.1	fusion protein (includes pXO2-28-29-30)	Bacillus sp. K2I17
EAC6431483.1	hypothetical protein	Listeria monocytogenes
WP_098859192.1	fusion protein (includes pXO2-28-29-30)	Bacillus thuringiensis
WP_098453580.1	fusion protein (includes pXO2-28-29-30)	Bacillus cereus
WP_144537825.1	fusion protein (includes pXO2-28-29-30)	Bacillus thuringiensis
EJR25175.1	hypothetical protein IIE_06355	Bacillus cereus VD045
AJI31728.1	hypothetical protein BG06_5503	Bacillus thuringiensis
WP_085313439.1	fusion protein (includes pXO2-28-29-30)	Bacillus mycoides
WP_016097495.1	hypothetical protein	Bacillus thuringiensis
WP_016078757.1	hypothetical protein	Bacillus cereus
WP_000264984.1	hypothetical protein	Bacillus cereus
WP_098659741.1	fusion protein (includes pXO2-28-29-30)	Bacillus cereus
WP_098293207.1	fusion protein (includes pXO2-28-29-30)	Bacillus cereus
WP_103945538.1	fusion protein (includes pXO2-28-29-30)	Bacillus sp. ok061
WP_098394697.1	fusion protein (includes pXO2-28-29-30)	Bacillus thuringiensis
WP_053514432.1	hypothetical protein	Bacillus thuringiensis
WP_080023469.1	fusion protein (includes pXO2-28-29-30)	Bacillus toyonensis
WP_087994187.1	fusion protein (includes pXO2-28-29-30)	Bacillus thuringiensis
WP_153598512.1	fusion protein (includes pXO2-28-29-30)	Bacillus thuringiensis
SEG78324.1	hypothetical protein SAMN04487919_12614	Bacillus sp. ok061
WP_088021049.1	fusion protein (includes pXO2-28-29-30)	Bacillus thuringiensis
EJQ72428.1	hypothetical protein IGK_05587	Bacillus toyonensis
WP_159365269.1	fusion protein (includes pXO2-28-29-30)	Bacillus sp. A260
WP_000957864.1	hypothetical protein	Bacillus cereus
ECC2402026.1	hypothetical protein	Listeria monocytogenes
WP_086401598.1	fusion protein (includes pXO2-28-29-30)	Bacillus thuringiensis
PFL41839.1	fusion protein (includes pXO2-28-29-30)	Bacillus cereus
WP_141541325.1	fusion protein (includes pXO2-28-29-30)	Bacillus cereus
EEL25299.1	hypothetical protein bcere0018_57750	Bacillus cereus Rock1-15
PDZ62169.1	fusion protein (includes pXO2-28-29-30)	Bacillus thuringiensis
PFB23542.1	fusion protein (includes pXO2-28-29-30)	Bacillus cereus
ECC2279445.1	hypothetical protein	Listeria monocytogenes
EAG4320507.1	hypothetical protein	Listeria monocytogenes
WP_142306391.1	fusion protein (includes pXO2-28-29-30)	Bacillus thuringiensis
WP_098295227.1	fusion protein (includes pXO2-28-29-30)	Bacillus thuringiensis
WP_141531390.1	fusion protein (includes pXO2-28-29-30)	Bacillus cereus
WP_098217828.1	MULTISPECIES: fusion protein (includes pXO2-28-29-30)	Bacillus
PER69250.1	fusion protein (includes pXO2-28-29-30)	Bacillus cereus
PES48302.1	fusion protein (includes pXO2-28-29-30)	Bacillus cereus
WP_000107499.1	hypothetical protein	Bacillus cereus
WP_141526305.1	fusion protein (includes pXO2-28-29-30)	Bacillus cereus
WP_133120598.1	hypothetical protein	Bacillus camelliae
WP_098625649.1	fusion protein (includes pXO2-28-29-30)	Bacillus wiedmannii
WP_041592320.1	MucBP domain-containing protein	Terribacillus goriensis
EEO6662063.1	hypothetical protein	Listeria monocytogenes
TXR94700.1	fusion protein (includes pXO2-28-29-30)	Bacillus sp. SH7-1
WP_147808629.1	fusion protein (includes pXO2-28-29-30)	Bacillus sp. SH7-1
WP_042514079.1	hypothetical protein	Bacillus anthracis
WP_013245286.1	hypothetical protein	Bacillus cereus
PET15108.1	fusion protein (includes pXO2-28-29-30)	Bacillus cereus
WP_009879926.1	hypothetical protein	Bacillus anthracis
AJH85532.1	putative fusion protein	Bacillus anthracis
WP_142318755.1	fusion protein (includes pXO2-28-29-30)	Bacillus cereus
WP_000027143.1	hypothetical protein	Bacillus cereus
WP_000264321.1	hypothetical protein	Bacillus cereus
AIK29737.1	putative fusion protein	Bacillus anthracis
WP_001011324.1	MULTISPECIES: hypothetical protein	Bacillus cereus group
WP_098564743.1	fusion protein (includes pXO2-28-29-30)	Bacillus thuringiensis
EAF2498262.1	hypothetical protein	Listeria monocytogenes
WP_098828563.1	fusion protein (includes pXO2-28-29-30)	Bacillus thuringiensis
WP_140972464.1	fusion protein (includes pXO2-28-29-30)	Bacillus bacterium
WP_098854519.1	fusion protein (includes pXO2-28-29-30)	Bacillus thuringiensis
WP_089172330.1	fusion protein (includes pXO2-28-29-30)	Bacillus cereus
WP_149150194.1	MULTISPECIES: fusion protein (includes pXO2-28-29-30)	Bacillus cereus group
WP_098828512.1	fusion protein (includes pXO2-28-29-30)	Bacillus thuringiensis
WP_098255999.1	fusion protein (includes pXO2-28-29-30)	Bacillus thuringiensis
WP_098854705.1	fusion protein (includes pXO2-28-29-30)	Bacillus thuringiensis
WP_098292761.1	fusion protein (includes pXO2-28-29-30)	Bacillus cereus
WP_098648276.1	fusion protein (includes pXO2-28-29-30)	Bacillus thuringiensis
WP_168411002.1	fusion protein (includes pXO2-28-29-30)	Bacillus cereus
WP_098819174.1	fusion protein (includes pXO2-28-29-30)	Bacillus thuringiensis
ASL62818.1	pXO2-30 like protein	Bacillus cereus
WP_089172429.1	fusion protein (includes pXO2-28-29-30)	Bacillus cereus
WP_048563906.1	hypothetical protein	Bacillus cereus
ASL62669.1	hypothetical protein FORC47_p317	Bacillus cereus
WP_098365098.1	fusion protein (includes pXO2-28-29-30)	Bacillus cereus
WP_098943515.1	fusion protein (includes pXO2-28-29-30)	Bacillus thuringiensis
WP_098570177.1	fusion protein (includes pXO2-28-29-30)	Bacillus thuringiensis
WP_098570239.1	fusion protein (includes pXO2-28-29-30)	Bacillus thuringiensis
WP_168410979.1	fusion protein (includes pXO2-28-29-30)	Bacillus cereus
WP_159365253.1	fusion protein (includes pXO2-28-29-30)	Bacillus sp. A260
WP_140972379.1	fusion protein (includes pXO2-28-29-30)	Bacillus bacterium
WP_098819161.1	fusion protein (includes pXO2-28-29-30)	Bacillus thuringiensis
WP_098301545.1	fusion protein (includes pXO2-28-29-30)	Bacillus cereus
WP_001011323.1	hypothetical protein	Bacillus cereus
EAC3253558.1	hypothetical protein	Listeria monocytogenes
HAB0865570.1	hypothetical protein	Listeria monocytogenes
HAB7028264.1	hypothetical protein	Listeria monocytogenes
AWC30992.1	fusion protein (includes pXO2-28-29-30)	Bacillus cytotoxicus
WP_110108656.1	hypothetical protein	Listeria monocytogenes
AWC47003.1	fusion protein (includes pXO2-28-29-30)	Bacillus cytotoxicus
EAG4889907.1	hypothetical protein	Listeria monocytogenes
WP_162533177.1	fusion protein (includes pXO2-28-29-30)	Bacillus cytotoxicus
WP_162533143.1	fusion protein (includes pXO2-28-29-30)	Bacillus cytotoxicus
WP_135348096.1	MucBP domain-containing protein	Sporolactobacillus shoreae
WP_098839600.1	hypothetical protein	Bacillus toyonensis
WP_087971065.1	hypothetical protein	Bacillus thuringiensis
WP_098712563.1	hypothetical protein	Bacillus toyonensis
WP_000669644.1	hypothetical protein	Bacillus cereus
WP_149238180.1	hypothetical protein	Bacillus sp. BB51/4
WP_000669641.1	hypothetical protein	Bacillus thuringiensis
WP_098210689.1	hypothetical protein	Bacillus wiedmannii
WP_098819165.1	hypothetical protein	Bacillus thuringiensis
WP_016085062.1	hypothetical protein	Bacillus cereus
WP_000669643.1	MULTISPECIES: hypothetical protein	Bacillus cereus group
WP_098943637.1	hypothetical protein	Bacillus thuringiensis
WP_098292688.1	hypothetical protein	Bacillus cereus
WP_098879243.1	hypothetical protein	Bacillus cereus
WP_098488426.1	hypothetical protein	Bacillus cereus
WP_098156619.1	hypothetical protein	Bacillus toyonensis
WP_098317670.1	hypothetical protein	Bacillus cereus
WP_000669639.1	hypothetical protein	Bacillus cereus
WP_073535569.1	fusion protein (includes pXO2-28-29-30), partial	Bacillus cereus
WP_062323047.1	hypothetical protein	Halolactibacillus sp. JCM 19043
WP_085782946.1	hypothetical protein	Bacillus cereus
WP_000669640.1	hypothetical protein	Bacillus thuringiensis
WP_098133790.1	isopeptide-forming domain-containing fimbrial protein	Bacillus wiedmannii
WP_098651401.1	hypothetical protein	Bacillus toyonensis
WP_009327706.1	hypothetical protein	Bacillus sp. 7_6_55CFAA_CT2
WP_098993300.1	hypothetical protein	Bacillus toyonensis
WP_098602207.1	hypothetical protein	Bacillus cereus
WP_166695641.1	hypothetical protein	Bacillus cereus
WP_098102566.1	isopeptide-forming domain-containing fimbrial protein	Bacillus wiedmannii
GEM05690.1	hypothetical protein HMI01_26780	Halolactibacillus miurensis
WP_098908298.1	hypothetical protein	Bacillus toyonensis
WP_140972378.1	isopeptide-forming domain-containing fimbrial protein	Bacillus bacterium
WP_143103179.1	hypothetical protein	Halolactibacillus miurensis
WP_146718402.1	isopeptide-forming domain-containing fimbrial protein	Bacillus cereus
WP_000769072.1	isopeptide-forming domain-containing fimbrial protein	Bacillus cereus
EAK8385915.1	hypothetical protein	Listeria monocytogenes
WP_098625522.1	isopeptide-forming domain-containing fimbrial protein	Bacillus wiedmannii
SEO88482.1	hypothetical protein SAMN04488134_11567	Amphibacillus marinus
WP_143063949.1	hypothetical protein	Amphibacillus marinus
WP_069697499.1	hypothetical protein	Enterococcus rivorum
EAE0901550.1	hypothetical protein	Listeria monocytogenes
KXO06137.1	hypothetical protein AYK81_00060	Bacillus thuringiensis
GAF66463.1	hypothetical protein BTS2_3364	Bacillus sp. TS-2
WP_045487528.1	MucBP domain-containing protein	Bacillus sp. TS-2
TRZ39273.1	hypothetical protein CEQ21_07855	Bacillus circulans
WP_144481467.1	hypothetical protein	Bacillus oceanisediminis
EEV57953.1	conserved hypothetical protein	Enterococcus faecium 1,231,408
KGQ78126.1	collagen-binding protein	Enterococcus faecium
WP_012552908.1	surface protein	Enterococcus faecium
WP_002311844.1	MULTISPECIES: hypothetical protein	Enterococcus
WP_010778394.1	hypothetical protein	Enterococcus faecium
WP_079158051.1	collagen-binding protein	Enterococcus faecium
SMK29524.1	Cna B domain-containing protein	Enterococcus faecium
WP_085899054.1	collagen-binding protein, partial	Enterococcus faecium
EOM31295.1	hypothetical protein U9I_02694, partial	Enterococcus faecium EnGen0255
WP_011377358.1	hypothetical protein	Enterococcus faecium
WP_113921508.1	isopeptide-forming domain-containing fimbrial protein	Alkalibaculum bacchi
SMK34549.1	Cna B domain-containing protein	Enterococcus faecium
WP_085843268.1	collagen-binding protein	Enterococcus faecium
WP_085898967.1	collagen-binding protein, partial	Enterococcus faecium
WP_085891417.1	collagen-binding protein, partial	Enterococcus faecium
SMJ82361.1	Cna B domain-containing protein	Enterococcus faecium
WP_152156520.1	hypothetical protein	Enterococcus faecium
SML95044.1	LPXTG-motif protein cell wall anchor domain protein	Enterococcus faecium
EOM35028.1	hypothetical protein U9K_03139, partial	Enterococcus faecium EnGen0256
WP_014386223.1	hypothetical protein	Enterococcus faecium
WP_010724470.1	hypothetical protein	Enterococcus faecium
WP_002362723.1	hypothetical protein	Enterococcus faecium
WP_146708645.1	hypothetical protein	Enterococcus faecium
OFQ02099.1	collagen-binding protein	Enterococcus sp. HMSC076E04
WP_083314184.1	collagen-binding protein	Enterococcus sp. HMSC076E04
WP_113996140.1	hypothetical protein	Enterococcus faecium
KXH12926.1	collagen-binding protein	Enterococcus faecium
WP_080442309.1	collagen-binding protein	Enterococcus faecium
WP_010776952.1	hypothetical protein	Enterococcus faecium
WP_106913789.1	MULTISPECIES: hypothetical protein	Enterococcus
WP_161643162.1	hypothetical protein	Enterococcus mundtii
EEL25297.1	hypothetical protein bcere0018_57730	Bacillus cereus Rock1-15
TRZ39371.1	hypothetical protein CEQ21_07360	Bacillus circulans
WP_127742231.1	hypothetical protein	Bacillus taxi
WP_086952620.1	LysM peptidoglycan-binding domain-containing protein	Vagococcus fluvialis
VTS13232.1	Cna B domain-containing protein	Enterococcus casseliflavus
WP_078598393.1	hypothetical protein		Bacillus clarkii]
WP_010749174.1	hypothetical protein	Enterococcus casseliflavus
WP_071650103.1	isopeptide-forming domain-containing fimbrial protein	Virgibacillus halodenitrificans
WP_159161555.1	hypothetical protein	Enterococcus casseliflavus
WP_143112405.1	hypothetical protein	Enterococcus casseliflavus
EPH64463.1	Cna protein B-type domain protein	Enterococcus faecium 13.SD.W.09
WP_142967625.1	hypothetical protein	Enterococcus casseliflavus
WP_077356037.1	isopeptide-forming domain-containing fimbrial protein	Virgibacillus halodenitrificans
WP_140966482.1	hypothetical protein	Enterococcus sp. OL5
WP_005230787.1	hypothetical protein	Enterococcus casseliflavus
WP_142972015.1	hypothetical protein	Enterococcus gallinarum
WP_086299665.1	collagen-binding protein	Enterococcus sp. 3C8_DIV0646
WP_058012524.1	hypothetical protein	Clostridium sporogenes
WP_142960381.1	hypothetical protein	Enterococcus faecalis
WP_143324159.1	fusion protein (includes pXO2-28-29-30)	Clostridium sporogenes
WP_086373494.1	collagen-binding protein	Enterococcus sp. 4E1_DIV0656
WP_142425387.1	hypothetical protein	Enterococcus casseliflavus
WP_148395081.1	hypothetical protein	Enterococcus gallinarum
WP_144772023.1	hypothetical protein	Enterococcus casseliflavus
WP_160806170.1	hypothetical protein	Enterococcus gallinarum
WP_095327817.1	hypothetical protein	Bacillus clausii
WP_095327073.1	hypothetical protein	Bacillus clausii
WP_062750866.1	hypothetical protein	Bacillus clausii
WP_002330537.1	hypothetical protein	Enterococcus faecium
WP_054115564.1	hypothetical protein	Enterococcus sp. RIT-PI-f
WP_142130489.1	fusion protein (includes pXO2-28-29-30)	Microbacterium sp. SLBN-1
TQJ37251.1	hypothetical protein FBY18_4594	Microbacterium sp. SLBN-1
WP_110015801.1	hypothetical protein	Clostridium perfringens
WP_052842489.1	hypothetical protein	Enterococcus cecorum
EUJ34179.1	hypothetical protein BCAMP_12498	Brochothrix campestris FSL F6-1037
WP_156921243.1	isopeptide-forming domain-containing fimbrial protein	Brochothrix campestris
WP_078598395.1	hypothetical protein		Bacillus clarkii]
WP_069127775.1	isopeptide-forming domain-containing fimbrial protein	Brochothrix thermosphacta
WP_119946322.1	isopeptide-forming domain-containing fimbrial protein	Brochothrix thermosphacta
HCE12513.1	hypothetical protein	Enterococcus sp.
EPH93281.1	hypothetical protein D922_01822	Enterococcus faecalis 06-MB-DW-09
WP_159160506.1	hypothetical protein	Enterococcus casseliflavus
OTO34074.1	hypothetical protein A5870_001425	Enterococcus sp. 2G9_DIV0600
WP_086292255.1	MULTISPECIES: hypothetical protein	unclassified Enterococcus
WP_143597095.1	prealbumin-like fold domain-containing protein	Vagococcus fluvialis
HCM90559.1	hypothetical protein	Vagococcus sp.
WP_166082298.1	InlB B-repeat-containing protein	Erysipelothrix sp. D14_1188-2-1-2
WP_067630717.1	hypothetical protein	Erysipelothrix larvae
SMD66008.1	hypothetical protein BACERE00184_00573	Bacillus cereus
WP_088053728.1	MULTISPECIES: conjugal transfer protein	Bacillus cereus group
WP_071721537.1	MULTISPECIES: conjugal transfer protein	Bacillus cereus group
KMQ12713.1	conjugal transfer protein	Bacillus cereus
WP_098106209.1	MULTISPECIES: conjugal transfer protein	Bacillus cereus group
WP_000286439.1	hypothetical protein	Bacillus thuringiensis
ETE91581.1	conjugation transfer protein	Bacillus thuringiensis serovar aizawai str. Hu4-2
EJP81467.1	hypothetical protein IC1_06250	Bacillus cereus VD022
WP_003272649.1	MULTISPECIES: hypothetical protein	Bacillus
WP_081040475.1	conjugal transfer protein	Bacillus thuringiensis
WP_012008622.1	hypothetical protein	Bacillus thuringiensis
WP_063676722.1	hypothetical protein	Bacillus thuringiensis
WP_080018738.1	conjugal transfer protein	Bacillus cereus
AHZ55323.1	conjugation protein	Bacillus thuringiensis serovar kurstaki str. YBT-1520
AKJ63279.1	conjugal transfer protein	Bacillus thuringiensis
WP_016097286.1	hypothetical protein	Bacillus thuringiensis
WP_080703620.1	conjugal transfer protein	Bacillus thuringiensis
WP_078405498.1	MULTISPECIES: conjugal transfer protein	Bacillus cereus group
WP_157457020.1	conjugal transfer protein	Bacillus thuringiensis
AFQ19923.1	conjugation protein	Bacillus thuringiensis HD-771
AJQ62742.1	conjugal transfer protein	Bacillus thuringiensis serovar morrisoni
WP_080893319.1	MULTISPECIES: conjugal transfer protein	Bacillus
